# Supplementary material for: Myeloperoxidase inhibition may protect against endothelial glycocalyx shedding induced by COVID-19 plasma
Source: Commun Med (Lond). 2023 May 5;3:62. doi: 10.1038/s43856-023-00293-x (PMC10160718; doi:10.1038/s43856-023-00293-x)
Supplement: Supplementary file 3 — Supplementary Data [file 43856_2023_293_MOESM3_ESM.xlsx]

## Sheet: Figure 1A and Figure 1B
Supplementary Data for Figure 1A							Supplementary Data for Figure 1B
Myeloperoxidase (ng/ml)	Non severe		Severe		Controls		Myeloperoxidase activity (unit/ml)	Non severe		Severe		Controls
Sample IDs	Acute	Receovery	Acute	Reovery			Sample IDs	Acute	Receovery	Acute	Reovery
C-T004	14.7999	9.24821					C-T004	63.8109	72.0786
C-T010	19.3302	12.1736					C-T010	55.1562	66.7728
C-T021	18.4868	14.1209					C-T021	51.0144	61.779
C-T023	7.65439	5.01129					C-T023	46.5732	64.2759
C-T028	17.1645	8.84373					C-T028	48.8296	64.2759
C-T085	10.0208	19.7274					C-T085	70.7617	65.3683
C-T091	12.9521	11.9685					C-T091	42.5874	62.7154
C-T093	13.559	16.2199					C-T093	57.497	55.0687
C-T109	10.9331	25.5493					C-T109	34.4725	67.0849
C-T115	9.32001	7.79248					C-T115	79.5181	63.3396
C-T116	9.7826	18.5834					C-T116	76.0849	80.6617
C-T147	13.1226	11.2463					C-T147	68.1261	70.6742
C-T165	10.8171	34.0707					C-T165	27.2397	83.0025
C-T177	3.88822	10.2973					C-T177	44.0936	75.824
C-T277	8.22214	16.0304					C-T277	28.6442	85.1873
C-T153			17.5424	19.6967			C-T153			22.9401	51.5762
C-T164			14.8547	63.7518			C-T164			84.8939	89.7316
C-T169			22.1875	14.4183			C-T169			85.362	87.3908
C-T172			59.2064	63.8211			C-T172			67.5718	109.551
C-T174			32.2742	34.026			C-T174			52.7466	98.1586
C-T175			42.3667	36.706			C-T175			48.6891	59.9251
C-T183			9.00978	25.5842			C-T183			19.819	86.9226
C-T191			21.8967	12.3798			C-T191			79.588	118.602
C-T192			19.4216	38.981			C-T192			46.0362	85.9863
C-T202			43.6427	30.97			C-T202			92.0724	86.1423
H-138					0.574438		H-138					36.5168
H-139					0.458605		H-139					36.985
H-141					1.16789		H-141					38.3895
H-146					0.567945		H-146					31.9913
H-147					0.503397		H-147					11.7041
H-148					1.16066		H-148					41.6667
H-149					2.53894		H-149					39.0137
H-150					5.25133		H-150					41.0425
H-151					0.631007		H-151					34.8002

## Sheet: Figure 1C and Figure 1D
Supplementary Data for Figure 1C							Supplementary Data for Figure 1D
Syndecan (ng/ml)	Non severe		Severe		Controls		Glypican-1 (ng/ml)	Non severe		Severe		Controls
Sample IDs	Acute	Receovery	Acute	Reovery			Sample IDs	Acute	Receovery	Acute	Reovery
C-T004	6.35209	1.27191					C-T004	0.850548	1.69616
C-T010	0	0					C-T010	1.01867	2.25729
C-T021	0.365335	0					C-T021	2.05619	2.42905
C-T023	1.63708	0					C-T023	1.67955	1.21117
C-T028	0	0					C-T028	2.63442	2.98096
C-T085	2.68576	2.61479					C-T085	4.10742	5.94972
C-T091	0	0					C-T091	3.05971	2.65806
C-T093	0	0					C-T093	1.69616	1.53569
C-T109	15.0742	8.9558					C-T109	22.2519	11.7539
C-T115	2.44631	2.57904					C-T115	3.19464	3.68929
C-T116	2.48996	1.90114					C-T116	2.91003	4.39261
C-T147	2.89742	1.51389					C-T147	1.2852	2.41651
C-T165	1.90114	1.1235					C-T165	1.0989	1.0989
C-T177	0	0					C-T177	0	1.54419
C-T277	0.909274	0.455639					C-T277	2.38136	2.75076
C-T153			0.678442	0			C-T153			6.17981	5.68288
C-T164			1.97467	3.55454			C-T164			5.42587	3.42034
C-T169			5.56594	1.85189			C-T169			2.36347	3.03328
C-T172			18.7905	3.18954			C-T172			4.71084	5.68288
C-T174			5.26395	1.43737			C-T174			5.34233	2.61094
C-T175			5.17533	2.47065			C-T175			3.05971	2.40703
C-T183			1.43737	2.48278			C-T183			0	1.61437
C-T191			5.39759	5.81583			C-T191			2.49605	5.42587
C-T192			27.9541	0.890437			C-T192			2.17508	1.56679
C-T202			2.54311	0			C-T202			2.56449	1.1238
H-138					0		H-138					0
H-139					0		H-139					0
H-141					1.67953		H-141					4.44837
H-146					0		H-146					0
H-147					0		H-147					0
H-148					0		H-148					0
H-149					0		H-149					0
H-150					0		H-150					0
H-151					0		H-151					0

## Sheet: Figure 2 A and 2B
Supplementary Data for Figure 2A				Supplementary Data for Figure 2B
Spearman correlation acute phase	MPO levels (ng/ml)	MPO activity (unit/ml)		Spearman correlation convalescent phase	MPO levels (ng/ml)	MPO activity (unit/ml)
Sample IDs	Acute	Acute		Sample IDs	Convalescent	Convalescent
C-T004	14.7999	63.8109		C-T004	9.24821	72.0786
C-T010	19.3302	55.1562		C-T010	12.1736	66.7728
C-T021	18.4868	51.0144		C-T021	14.1209	61.779
C-T023	7.65439	46.5732		C-T023	5.01129	64.2759
C-T028	17.1645	48.8296		C-T028	8.84373	64.2759
C-T085	10.0208	70.7617		C-T085	19.7274	65.3683
C-T091	12.9521	42.5874		C-T091	11.9685	62.7154
C-T093	13.559	57.497		C-T093	16.2199	55.0687
C-T109	10.9331	34.4725		C-T109	25.5493	67.0849
C-T115	9.32001	79.5181		C-T115	7.79248	63.3396
C-T116	9.7826	76.0849		C-T116	18.5834	80.6617
C-T147	13.1226	68.1261		C-T147	11.2463	70.6742
C-T165	10.8171	27.2397		C-T165	34.0707	83.0025
C-T177	3.88822	44.0936		C-T177	10.2973	75.824
C-T277	8.22214	28.6442		C-T277	16.0304	85.1873
C-T153	17.5424	22.9401		C-T153	19.6967	51.5762
C-T164	14.8547	84.8939		C-T164	63.7518	89.7316
C-T169	22.1875	85.362		C-T169	14.4183	87.3908
C-T172	59.2064	67.5718		C-T172	63.8211	109.551
C-T174	32.2742	52.7466		C-T174	34.026	98.1586
C-T175	42.3667	48.6891		C-T175	36.706	59.9251
C-T183	9.00978	19.819		C-T183	25.5842	86.9226
C-T191	21.8967	79.588		C-T191	12.3798	118.602
C-T192	19.4216	46.0362		C-T192	38.981	85.9863
C-T202	43.6427	92.0724		C-T202	30.97	86.1423

## Sheet: Figure 3
Supplementary Data for Figure 3
MPO activity (unit/ml)	Recovery plasma	Recvoery plasma + MPO-In-28	Recvoery plasma + AZD5904
Sample IDs
C-T004	72.0786	37.7653	24.6567
C-T023	64.2759	36.2047	40.5743
C-T028	64.2759	27.1536	28.5581
C-T091	62.7154	28.8702	20.9114
C-T277	85.1873	58.8327	46.3483
C-T164	89.7316	54.6192	33.5518
C-T172	109.551	24.8127	17.01
C-T175	59.9251	41.6667	33.2397
C-T183	86.9226	41.5106	26.0612
C-T202	86.1423	57.1161	27.1536
H-138	36.5168	15.4494	31.211
H-148	41.6667	16.8539	32.4594
H-151	34.8002	26.2172	26.0612

## Sheet: Figure 4 A-D
Supplementary Data for Figure 4A				Supplementary Data for Figure 4B				Supplementary Data for Figure 4C				Supplementary Data for Figure 4D
Spearman correlation acute phase	MPO levels (ng/ml)	Syndecan 1 (ng/ml)		Spearman correlation convalescent phase	MPO levels (ng/ml)	Syndecan 1 (ng/ml)		Spearman correlation acute phase	MPO activity (unit/ml)	Syndecan 1 (ng/ml)		Spearman correlation convalescent phase	MPO activity (unit/ml)	Syndecan 1 (ng/ml)
Sample IDs	Acute	Acute		Sample IDs	Convalescent	Convalescent		Sample IDs	Acute	Acute		Sample IDs	Convalescent	Convalescent
C-T004	14.7999	6.35209		C-T004	9.24821	1.27191		C-T004	63.8109	6.35209		C-T004	72.0786	1.27191
C-T010	19.3302	0		C-T010	12.1736	0		C-T010	55.1562	0		C-T010	66.7728	0
C-T021	18.4868	0.365335		C-T021	14.1209	0		C-T021	51.0144	0.365335		C-T021	61.779	0
C-T023	7.65439	1.63708		C-T023	5.01129	0		C-T023	46.5732	1.63708		C-T023	64.2759	0
C-T028	17.1645	0		C-T028	8.84373	0		C-T028	48.8296	0		C-T028	64.2759	0
C-T085	10.0208	2.68576		C-T085	19.7274	2.61479		C-T085	70.7617	2.68576		C-T085	65.3683	2.61479
C-T091	12.9521	0		C-T091	11.9685	0		C-T091	42.5874	0		C-T091	62.7154	0
C-T093	13.559	0		C-T093	16.2199	0		C-T093	57.497	0		C-T093	55.0687	0
C-T109	10.9331	15.0742		C-T109	25.5493	8.9558		C-T109	34.4725	15.0742		C-T109	67.0849	8.9558
C-T115	9.32001	2.44631		C-T115	7.79247	2.57904		C-T115	79.5181	2.44631		C-T115	63.3396	2.57904
C-T116	9.7826	2.48996		C-T116	18.5834	1.90114		C-T116	76.0849	2.48996		C-T116	80.6617	1.90114
C-T147	13.1226	2.89742		C-T147	11.2463	1.51389		C-T147	68.1261	2.89742		C-T147	70.6742	1.51389
C-T165	17.5424	0.678442		C-T165	19.6967	0		C-T165	27.2397	0.678442		C-T165	83.0025	0
C-T177	14.8547	1.97467		C-T177	63.7518	3.55454		C-T177	44.0936	1.97467		C-T177	75.824	3.55454
C-T277	10.8171	1.90114		C-T277	34.0707	1.1235		C-T277	28.6442	1.90114		C-T277	85.1873	1.1235
C-T153	22.1875	5.56594		C-T153	14.4183	1.85189		C-T153	22.9401	5.56594		C-T153	51.5762	1.85189
C-T164	59.2064	18.7905		C-T164	63.8211	3.18954		C-T164	84.8939	18.7905		C-T164	89.7316	3.18954
C-T169	32.2742	5.26395		C-T169	34.026	1.43737		C-T169	85.362	5.26395		C-T169	87.3908	1.43737
C-T172	42.3667	5.17533		C-T172	36.706	2.47065		C-T172	67.5718	5.17533		C-T172	109.551	2.47065
C-T174	3.88822	0		C-T174	10.2973	0		C-T174	52.7466	0		C-T174	98.1586	0
C-T175	9.00978	1.43737		C-T175	25.5842	2.48278		C-T175	48.6891	1.43737		C-T175	59.9251	2.48278
C-T183	21.8967	5.39759		C-T183	12.3798	5.81583		C-T183	19.819	5.39759		C-T183	86.9226	5.81583
C-T191	19.4216	27.9541		C-T191	38.981	0.890437		C-T191	79.588	27.9541		C-T191	118.602	0.890437
C-T192	43.6427	2.54311		C-T192	30.97	0		C-T192	46.0362	2.54311		C-T192	85.9863	0
C-T202	8.22214	0.909274		C-T202	16.0304	0.455639		C-T202	92.0724	0.909274		C-T202	86.1423	0.455639

## Sheet: Figure 4 E-H
Supplementary Data for Figure 4D				Supplementary Data for Figure 4E				Supplementary Data for Figure 4F				Supplementary Data for Figure 4G
Spearman correlation acute phase	MPO levels (ng/ml)	Glypican 1 (ng/ml)		Spearman correlation convalescent phase	MPO levels (ng/ml)	Glypican 1 (ng/ml)		Spearman correlation acute phase	MPO activity (unit/ml)	Glypican 1 (ng/ml)		Spearman correlation convalescent phase	MPO activity (unit/ml)	Glypican 1 (ng/ml)
Sample IDs	Acute	Acute		Sample IDs	Convalescent	Convalescent		Sample IDs	Acute	Acute		Sample IDs	Convalescent	Convalescent
C-T004	14.7999	0.850548		C-T004	9.24821	1.69616		C-T004	63.8109	0.850548		C-T004	72.0786	1.69616
C-T010	19.3302	1.01867		C-T010	12.1736	2.25729		C-T010	55.1562	1.01867		C-T010	66.7728	2.25729
C-T021	18.4868	2.05619		C-T021	14.1209	2.42905		C-T021	51.0144	2.05619		C-T021	61.779	2.42905
C-T023	7.65439	1.67955		C-T023	5.01129	1.21117		C-T023	46.5732	1.67955		C-T023	64.2759	1.21117
C-T028	17.1645	2.63442		C-T028	8.84373	2.98096		C-T028	48.8296	2.63442		C-T028	64.2759	2.98096
C-T085	10.0208	4.10742		C-T085	19.7274	5.94972		C-T085	70.7617	4.10742		C-T085	65.3683	5.94972
C-T091	12.9521	3.05971		C-T091	11.9685	2.65806		C-T091	42.5874	3.05971		C-T091	62.7154	2.65806
C-T093	13.559	1.69616		C-T093	16.2199	1.53569		C-T093	57.497	1.69616		C-T093	55.0687	1.53569
C-T109	10.9331	22.2519		C-T109	25.5493	11.7539		C-T109	34.4725	22.2519		C-T109	67.0849	11.7539
C-T115	9.32001	3.19464		C-T115	7.79247	3.68929		C-T115	79.5181	3.19464		C-T115	63.3396	3.68929
C-T116	9.7826	2.91003		C-T116	18.5834	4.39261		C-T116	76.0849	2.91003		C-T116	80.6617	4.39261
C-T147	13.1226	1.2852		C-T147	11.2463	2.41651		C-T147	68.1261	1.2852		C-T147	70.6742	2.41651
C-T165	17.5424	6.17981		C-T165	19.6967	5.68288		C-T165	27.2397	6.17981		C-T165	83.0025	5.68288
C-T177	14.8547	5.42587		C-T177	63.7518	3.42034		C-T177	44.0936	5.42587		C-T177	75.824	3.42034
C-T277	10.8171	1.0989		C-T277	34.0707	1.0989		C-T277	28.6442	1.0989		C-T277	85.1873	1.0989
C-T153	22.1875	2.36347		C-T153	14.4183	3.03328		C-T153	22.9401	2.36347		C-T153	51.5762	3.03328
C-T164	59.2064	4.71084		C-T164	63.8211	5.68288		C-T164	84.8939	4.71084		C-T164	89.7316	5.68288
C-T169	32.2742	5.34233		C-T169	34.026	2.61094		C-T169	85.362	5.34233		C-T169	87.3908	2.61094
C-T172	42.3667	3.05971		C-T172	36.706	2.40703		C-T172	67.5718	3.05971		C-T172	109.551	2.40703
C-T174	3.88822	0		C-T174	10.2973	1.54419		C-T174	52.7466	0		C-T174	98.1586	1.54419
C-T175	9.00978	0		C-T175	25.5842	1.61437		C-T175	48.6891	0		C-T175	59.9251	1.61437
C-T183	21.8967	2.49605		C-T183	12.3798	5.42587		C-T183	19.819	2.49605		C-T183	86.9226	5.42587
C-T191	19.4216	2.17508		C-T191	38.981	1.56679		C-T191	79.588	2.17508		C-T191	118.602	1.56679
C-T192	43.6427	2.56449		C-T192	30.97	1.1238		C-T192	46.0362	2.56449		C-T192	85.9863	1.1238
C-T202	8.22214	2.38136		C-T202	16.0304	2.75076		C-T202	92.0724	2.38136		C-T202	86.1423	2.75076

## Sheet: Figure 5A
Supplementary Data for Figure 5A
Syndecan 1 (ng/ml)	Untreated		Treated (MPO-IN-28)		Treated (AZD5904)
Sample IDs	Expt 1	Expt 2	Expt 1	Expt 2	Expt 1	Expt 2
C-T004	1.85232	1.11266	0.5	0.918897	0.571	0.659872
C-T023	1.80336	0.97743	0.839208	0.998009	0.443	0.409872
C-T028	1.0115	0.628304	0.2	0.3	0	0
C-T091	1.07959	1.05959	0.947786	0.967786	0.443	0.381058
C-T277	1.39858	1.40058	1.29903	1.19903
C-T164	2.90516	3.1733	1.35499	2.94272	1.91561	2.10789
C-T172	6.8741	6.81985	5.42379	5.98978	2.1092	2.2112
C-T175	3.36955	3.70976	3.70976	3.09649	1.52981	1.00625
C-T183	1.62613	1.76278	0.839614	1.39858	1.14562	1.50987
C-T202	3.30133	3.89288	2.92278	2.79954	0.5714	0.6727
H-138	0.89188	0.890189	0.752387	0.586047	0.89188	0.890189
H-148	0.63505	0.635056	0.90935	0.361521	0.63505	0.635056
H-151	0.762	0.762604	0.658578	0.7444	0.762	0.762604
Conditions	Expt 1		Expt2		Expt 3
MPO (H2O2) + MPO-IN-28	0.24		0.083		0.129
MPO (H2O2) + AZD 5904	0.187		0.21		0.198
MPO + H2O2	0.193		0.187		0.17
Supernatant	0.193		0.1		0.099	0.37

## Sheet: Figure 5B
Supplementary Data for Figure 5B
Glypican 1 (ng/ml)	Untreated		Treated (MPO-IN-28)
Sample IDs	Expt 1	Expt 2	Expt 1	Expt 2
C-T004	5.76404	5.41676	3.11186	5.38352
C-T023	6.40189	7.9898	3.80532	5.34233
C-T028	4.08498	5.70191	2.38383	4.1488
C-T091	5.45213	4.45213	5.95697	5.95697
C-T277	6.53795	5.53795	6.00607	5.30607
C-T164	4.22993	4.47903	1.82476	6.40264
C-T172	3.57948	3.47698	5.25821	3.3302
C-T175	6.66609	3.298	3.23404	3.36256
C-T183	3.20228	6.56997	4.36751	7.24268
C-T202	3.60603	5.61571	6.66694	6.66694
H-138	2.23611	5.74995	2.94495	7.96232
H-148	2.17892	5.63012	3.59711	6.23866
H-151	2.97322	4.95324	3.91199	6.41331
Conditions	Expt 1		Expt2		Expt 3
MPO (H2O2) + MPO-IN-28	2.12		1.99		1.16
MPO + H2O2	1.8		1.81		0.99
Supernatant	0.75		0.47		0.41
